# Supplementary material for: Functional Roles for CD26/DPP4 in Mediating Inflammatory Responses of Pulmonary Vascular Endothelial Cells
Source: Cells. 2021 Dec 11;10(12):3508. doi: 10.3390/cells10123508 (PMC8700481; doi:10.3390/cells10123508)
Supplement: Supplementary file 1 [file cells-10-03508-s001.zip]

Archive with 1 entries (1 files):
- cells-1485675-supplementary.pdf
